# Supplementary material for: The ancient mammalian KRAB zinc finger gene cluster on human chromosome 8q24.3 illustrates principles of C2H2 zinc finger evolution associated with unique expression profiles in human tissues
Source: BMC Genomics. 2010 Mar 26;11:206. doi: 10.1186/1471-2164-11-206 (PMC2865497; doi:10.1186/1471-2164-11-206)
Supplement: Additional file 7 — Principal component analysis of individual zinc finger peptide sequences for functional and evolutionary conservation. List of the individual sequences and their values based on the alignment of the 8-amino acid region from positions -2 to 6 with respect to the start of the α-helix of a C2H2 zinc finger that is known to be involved in determining DNA binding specificity. Only human, mouse and rat orthologs were considered. [file 1471-2164-11-206-S7.XLS]

## Sheet: region
	Additional file 7: Principal component analysis of individual zinc finger peptide sequences for functional and evolutionary conservation
	Input:	8-amino acid region from positions -2 to 6 with respect to the start of the a-helix of a C2H2 zinc finger (number after hyphen indicates individual zinc finger number), human and murine zinc fingers considered
	Data:	first (x-axis) against the second (y-axis) principal component representing the variation in position 5 and 6 or -2 and (1/-1), respectively
	Individual zinc finger	sequence alignment	1st principal component	2nd principal component
	Region I
	mmZNF251-4	-SRSSSLIQ--	-0.3	-0.21
	rnZNF251-4	-SRSSSLIQ--	-0.3	-0.21
	ZNF16-13	-SQSSTLIQ--	-0.32	-0.21
	ZNF16-15	-SQSSHLIQ--	-0.32	-0.21
	ZNF16-9	-SQSSSLIQ--	-0.32	-0.21
	ZNF251-4	-SRSSTLIQ--	-0.3	-0.21
	ZNF251-6	-SRSSSLIQ--	-0.3	-0.21
	ZNF34-11	-SQSTYLIQ--	-0.32	-0.21
	ZNF34-9	-SQSTHLIQ--	-0.32	-0.21
	ZNF16-11	-SHSSALIQ--	-0.27	-0.2
	ZNF16-16	-SQRSVLIQ--	-0.38	-0.13
	mmZNF250-10	-SARRSLIQ--	-0.33	-0.12
	mmZNF250-7	-SDRSVLIQ--	-0.33	-0.12
	rnZNF251-6	-SRNASLIQ--	-0.36	-0.12
	rnZNF250-10	-SARRSLIQ--	-0.33	-0.12
	rnZNF250-7	-SDRSVLIQ--	-0.33	-0.12
	ZNF250-10	-SARRSLIQ--	-0.33	-0.12
	ZNF250-7	-SDRSVLIQ--	-0.33	-0.12
	ZNF251-11	-SRRSTLIQ--	-0.35	-0.12
	mmZNF250-12	-SQYSVLIQ--	-0.4	-0.1
	rnZNF250-12	-SQYSVLIQ--	-0.4	-0.1
	ZNF250-12	-SQYSVLIQ--	-0.4	-0.1
	ZNF252-11	-SQKGHLIQ--	-0.39	-0.1
	ZNF252-9	-SQCSQVIQ--	-0.4	-0.1
	ZNF251-12	-SGKSTLIQ--	-0.34	-0.09
	ZNF252-3	-SVHSYFIQ--	-0.34	-0.09
	ZNF517-10	-SRLSTLIQ--	-0.37	-0.09
	ZNF252-7	-STQLFLIQ--	-0.34	-0.08
	Region II
	rnZNF7-11	-SQSSSLIY--	0.07	-0.33
	ZNF7-12	-SQSSSLIY--	0.07	-0.33
	ZNF34-3	-SQSCEFIN--	0.05	-0.32
	mmZNF7-14	-SRSSYLIE--	0.07	-0.31
	rnZNF7-14	-SRSSYLIE--	0.07	-0.31
	ZNF252-5	-SHSSNLIH--	0.09	-0.31
	ZNF7-15	-SRSSYLIE--	0.07	-0.31
	mmZNF251-12	-STSSQSMD--	0.31	-0.29
	mmZNF7-12	-SMSTQLTS--	0.26	-0.29
	mmZNF250-2	-SQSSVLSK--	0.2	-0.29
	rnZNF7-12	-SMSTQLTS--	0.26	-0.29
	rnZNF251-12	-SSSSQSVD--	0.3	-0.29
	rnZNF250-2	-SQSSVLSK--	0.2	-0.29
	ZNF16-7	-SQSAHLRK--	0.2	-0.29
	ZNF250-2	-SQSSVLSK--	0.2	-0.29
	ZNF251-10	-SQSSQLTL--	0.15	-0.29
	ZNF7-13	-SMSTQLTI--	0.27	-0.29
	ZNF7-8	-SDSPSLVA--	0.29	-0.29
	mmZNF251-7	-SQSSSLFL--	0.19	-0.28
	rnZNF251-7	-SQSSSLFL--	0.19	-0.28
	ZNF16-10	-SYSSVLRK--	0.25	-0.28
	ZNF251-7	-SQSSSLFL--	0.19	-0.28
	ZNF16-17	-SQRSKLIK--	-0.03	-0.23
	mmZNF250-11	-SLKATLIV--	0.04	-0.21
	rnZNF250-11	-SLKATLIV--	0.04	-0.21
	ZNF250-11	-SLKATLIV--	0.04	-0.21
	ZNF252-8	-SLNRTLTV--	0.2	-0.21
	mmZNF250-8	-SHRSTLMN--	0.22	-0.2
	rnZNF250-8	-SHRSTLMN--	0.22	-0.2
	ZNF16-2	-SQNSVLKN--	0.18	-0.2
	ZNF16-4	-SQNSSLKK--	0.15	-0.2
	ZNF250-8	-SHRSTLMN--	0.22	-0.2
	ZNF34-5	-SAYSSLIY--	0.04	-0.2
	mmZNF251-5	-SQSPQLTQ--	-0.18	-0.19
	rnZNF7-7	-SQSSTLAQ--	-0.15	-0.19
	rnZNF251-5	-SQSPQLTQ--	-0.18	-0.19
	ZNF16-8	-SRVSNLIK--	-0.02	-0.19
	ZNF251-5	-SQSPQLTQ--	-0.18	-0.19
	ZNF7-7	-SQSSTLAQ--	-0.15	-0.19
	mmZNF251-9	-SRSSTLMQ--	-0.12	-0.18
	rnZNF251-9	-SRSSTLMQ--	-0.12	-0.18
	ZNF34-6	-SDGSILIR--	-0.01	-0.18
	ZNF517-4	-SRSSRLLQ--	-0.13	-0.18
	mmZNF251-13	GSGVSPLTP--	0.19	-0.17
	mmZNF251-6	-SRNASLIQ--	0.23	-0.17
	rnZNF7-2	-SDCKQEKH--	0.21	-0.17
	rnZNF7-6	-SQQSQLVR--	0.11	-0.17
	rnZNF251-13	GSGVSPLTP--	0.19	-0.17
	ZNF7-2	-SDCLQGKH--	0.21	-0.17
	ZNF7-6	-SQQSQLVR--	0.11	-0.17
	ZNF252-2	-SWPSILSK--	0.17	-0.16
	rnZNF250-6	-SVKRTLLQ--	-0.18	-0.07
	ZNF250-6	-SVKRTLLQ--	-0.18	-0.07
	ZNF252-4	-STHSSYVQ--	-0.17	-0.07
	mmZNF250-6	-SVERTLLQ--	-0.18	-0.06
	Region III
	mmZNF7-10	-VQSSHLIQ--	-0.22	0.203
	mmZNF7-17	-HQIAKLTQ--	-0.15	0.363
	mmZNF250-13	-NQHGHLIQ--	-0.3	0.294
	mmZNF250-4	-TQLSHLIQ--	-0.3	0.309
	mmZNF250-9	-VQHSHLIQ--	-0.29	0.313
	rnZNF7-10	-VQGSHLIQ--	-0.3	0.321
	rnZNF7-4	-RLSSKLIQ--	-0.2	0.113
	rnZNF250-13	-NQHGHLIQ--	-0.3	0.294
	rnZNF250-4	-TQLSHLIQ--	-0.3	0.309
	rnZNF250-9	-VQHSHLIQ--	-0.29	0.313
	ZNF16-1	-QGNPDLIQ--	-0.22	0.335
	ZNF16-5	-RRSSNLIQ--	-0.22	0.108
	ZNF250-13	-NQHGHLIQ--	-0.3	0.294
	ZNF250-4	-TQLSHLIQ--	-0.3	0.309
	ZNF250-9	-VQHSHLIQ--	-0.29	0.313
	ZNF252-10	-GARLSLIQ--	-0.24	0.244
	ZNF252-6	-NRQSNLIQ--	-0.27	0.309
	ZNF34-7	-TQSSNLIQ--	-0.22	0.195
	ZNF7-11	-VQGSHLIQ--	-0.3	0.321
	ZNF7-4	-RLSSKLIQ--	-0.2	0.113
	Region IV
	mmZNF251-1	-KYNSDLSR--	0.29	0.252
	mmZNF251-10	-IQSSQLTL--	0.26	0.147
	mmZNF251-2	-THSSNLIL--	0.16	0.109
	mmZNF251-3	-GLNSYLRL--	0.26	0.18
	mmZNF251-8	-GFNSHLTE--	0.27	0.165
	mmZNF7-1	-RWRSRLNQ--	-0.07	0.224
	mmZNF7-11	-TQSSSLIY--	0.17	0.081
	mmZNF7-13	-RQNSTLFQ--	-0.12	0.218
	mmZNF7-15	-PESPTVLN--	0.38	0.159
	mmZNF7-16	-RWRSYLII--	0.14	0.086
	mmZNF7-2	-ASSSRLIR--	0.18	0.146
	mmZNF7-3	-VLASVLTQ--	-0.11	0.356
	mmZNF7-4	-HLSAKLVQ--	0	0.258
	mmZNF7-5	-GQSSSLVH--	0.3	0.066
	mmZNF7-6	-CQRSQLSR--	0.24	0.234
	mmZNF7-7	-CQRATLAQ--	-0.1	0.332
	mmZNF7-8	-RWLSRLNQ--	-0.09	0.254
	mmZNF7-9	-GCTSRLIR--	0.08	0.183
	mmZNF250-1	-GRSSHLLQ--	-0.04	0.177
	mmZNF250-3	-RVSSDLAQ--	-0.02	0.139
	mmZNF250-5	-NHSTVLRS--	0.38	0.111
	rnZNF7-1	-RPVLNLDP--	0.32	0.148
	rnZNF7-15	-RWRSHLVI--	0.3	0.108
	rnZNF7-16	-NRSSRLTQ--	-0.05	0.213
	rnZNF7-3	-RLCSQLNQ--	-0.1	0.253
	rnZNF7-5	-GQSSSLIH--	0.13	0.042
	rnZNF7-8	-RWISRLNQ--	-0.09	0.257
	rnZNF7-9	-GCSSRLIR--	0.16	0.062
	rnZNF251-1	-KYNSDLSR--	0.29	0.252
	rnZNF251-10	-IQSSQLTL--	0.26	0.147
	rnZNF251-2	-THSSNLIL--	0.16	0.109
	rnZNF251-3	-GLNSYLRL--	0.26	0.18
	rnZNF251-8	-GFNSHLTE--	0.27	0.165
	rnZNF250-1	-GRSSHLLQ--	-0.04	0.177
	rnZNF250-3	-RVSSDLAQ--	-0.02	0.139
	rnZNF250-5	-NHSTVLRS--	0.38	0.111
	ZNF16-12	-GRSSNLIL--	0.13	0.058
	ZNF16-14	-NRSSNLIH--	0.17	0.086
	ZNF16-3	-RGHSDFSR--	0.25	0.151
	ZNF16-6	-RRSSNLIK--	0.13	0.007
	ZNF250-1	-GRSSHLLQ--	-0.04	0.177
	ZNF250-3	-RVSSDLAQ--	-0.02	0.139
	ZNF250-5	-NHSTVLRS--	0.38	0.111
	ZNF251-1	-KYNSDLSR--	0.29	0.252
	ZNF251-2	-THSSNLVL--	0.32	0.133
	ZNF251-3	-GLNSHLRL--	0.26	0.178
	ZNF251-8	-GFNSHLTE--	0.27	0.165
	ZNF251-9	-RRSSTLVQ--	-0.05	0.13
	ZNF252-1	-NQNRAFNQ--	-0.1	0.303
	ZNF34-1	-EQRSYLNN--	0.28	0.236
	ZNF34-10	-HNSSRLIH--	0.21	0.13
	ZNF34-12	-RHSSNMCQ--	0	0.14
	ZNF34-2	-RYSANLVK--	0.32	0.037
	ZNF34-4	-TRRPNLMK--	0.28	0.211
	ZNF34-8	-IQKTKLVE--	0.25	0.253
	ZNF517-1	-RYNSLLLR--	0.26	0.132
	ZNF517-2	-KQSSILLR--	0.29	0.15
	ZNF517-3	-RQSTQLAA--	0.33	0.012
	ZNF517-5	-CRRFTLNE--	0.29	0.232
	ZNF517-6	-IRGSSLLK--	0.25	0.269
	ZNF517-7	-RHNSLLLL--	0.24	0.133
	ZNF517-8	-GRKSNLTL--	0.2	0.189
	ZNF517-9	-RRSYTLNE--	0.32	0.026
	ZNF7-1	-RATSDIAL--	0.24	0.165
	ZNF7-10	-GCSSRLIR--	0.16	0.062
	ZNF7-16	-RWRSHLII--	0.14	0.084
	ZNF7-17	-NRSSRLTQ--	-0.05	0.213
	ZNF7-3	-RLCSQLNQ--	-0.1	0.253
	ZNF7-5	-GQSSSLIH--	0.13	0.042
	ZNF7-9	-RWISRLSQ--	-0.1	0.256
	Species allocation:	no prefix = Homo sapiens
		mm = Mus musculus
		rn = Rattus norvegicus
	Regions I-IV refer to those shown in Figure 6 A
