# Supplementary material for: The ancient mammalian KRAB zinc finger gene cluster on human chromosome 8q24.3 illustrates principles of C2H2 zinc finger evolution associated with unique expression profiles in human tissues
Source: BMC Genomics. 2010 Mar 26;11:206. doi: 10.1186/1471-2164-11-206 (PMC2865497; doi:10.1186/1471-2164-11-206)
Supplement: Additional file 8 — Tissue expression profiling. Tables with primary data and derived relative expression values of ZNF quantitative RT-PCR and details on the gene expression assays and samples. [file 1471-2164-11-206-S8.XLS]

## Sheet: add8
	Additional file 8: Tissue expression profiling
	Data of quantitative RT-PCR experiments
				Tissues
	Gene	Interrogated exons	Parameter	1 Bone marrow	2 Thymus	3 Spleen	4 Trachea	5 Lung	6 Kidney	7 Bladder	8 Prostate	9 Testis	10 Uterus	11 Placenta	12 Mammary gland	13 Adrenal gland	14 Thyroid	15 Salivary gland	16 Stomach	17 Pancreas	18 Colon	19 Small intestine	20 Liver	21 Fetal liver	22 Heart	23 Skeletal muscle	24 Brain	25 Cerebellum	26 Spinal cord	27 Fetal brain
	ZNF251		Ct-value	28.1	25.84	27.2033	27.42	28.5667	24.7067	26.1167	25.7933	24.555	26.3333	28.5967	26.3433	26.8067	24.4233	28.2533	26.4733	27.96	26.8867	26.71	30.8933	29.2833	31.7133	27.45	27.8267	24.8433	26.1567	23.17
	assay: ABI	exon4 (KRAB-B)	SD(Ct)	0.131149	0.14	0.400666	1.41672	0.328684	0.491359	0.0152753	0.332466	0.0494975	0.22942	0.251462	0.159478	0.287286	0.155027	0.138684	0.435239	0.455082	0.046188	0.32078	0.420991	0.151767	0.497427	0.226053	0.282194	0.0416333	0.0950438	0.0916515
	Hs00396785_m1	exon5 (zinc finger)	rel. expression	11.77	56.397	22.4434	24.8868	8.63871	128.413	46.4139	59.1207	137.047	40.2872	8.40135	39.8237	29.163	150.666	10.5873	37.3608	13.3821	27.2262	31.2931	1.7442	5.18783	0.999998	18.5741	14.3615	112.218	45.2085	358.307
			rel. SD	1.05797	5.3258	6.55835	20.0358	1.89971	46.3822	0.492234	13.8471	4.70102	6.65584	1.40029	4.30316	6.05556	15.7187	1.03438	11.2381	4.38108	0.863447	7.33447	0.541266	0.552237	0.370253	3.0244	2.64655	3.21786	2.98183	22.9749
	ZNF34		Ct-value	29.4667	28.01	28.87	29.1567	30.3833	27.72	28.01	28.13	26.74	27.9467	29.8467	29.0067	28.2967	27.3267	30.21	28.9267	29.91	29.5433	29.4167	32.31	30.07	31.58	29.6	29.2667	25.9267	27.72	25.38
	assay: ABI	exon5 (KRAB-B)	SD(Ct)	0.557345	0.226053	0.0458258	0.467369	0.255408	0.181934	0.208087	0.17088	0.115326	0.149778	0.320832	0.170392	0.0378594	0.149778	0.144222	0.100664	0.19	0.0404145	0.112398	0.261534	0.0866025	0.455741	0.545802	0.051316	0.284312	0.32187	0.0781025
	Hs00228999_m1	exon6 (zinc finger)	rel. expression	4.3832	11.5916	6.33512	5.38225	2.24109	14.1266	11.5767	10.6264	27.7795	12.0543	3.27091	5.78803	9.42538	18.5259	2.51011	6.099	3.09803	3.97219	4.34427	0.590154	2.75987	0.999999	3.98916	4.81265	49.3619	14.2806	71.225
			rel. SD	1.47496	1.88745	0.200205	1.81739	0.379758	1.71255	1.73222	1.24355	2.2074	1.27521	0.713078	0.705103	0.245588	1.95984	0.255365	0.428182	0.416798	0.111637	0.333754	0.111614	0.162704	0.307295	1.31896	0.172259	10.052	3.01643	3.91308
	ZNF517		Ct-value	28.31	27.1167	27.86	28.31	28.41	26.4467	27.59	27.155	26.12	27.25	28	28.2167	27.2167	25.94	27.92	27.6267	28.24	28.26	28.2067	29.6967	29.09	28.215	28.14	27.6967	26.2667	27.1833	26.15
	assay: custom	exon2(5')	SD(Ct)	0.245561	0.213854	0.34641	0.0754983	0.0424264	0.273008	0.12	0.176777	0.169706	0.262107	0.0519615	0.188768	0.0929157	0.19799	0.0282843	0.113725	0.291033	0.295973	0.306649	0.325628	0	0.00707107	0.387427	0.378197	0.061101	0.365285	0.0989949
	custom	exon3 (KRAB-A)	rel. expression	0.945507	2.15721	1.30253	0.937119	0.873756	3.44596	1.54576	2.09275	4.28702	1.97407	1.1612	1.00463	2.00042	4.86275	1.227	1.50665	0.995754	0.982416	1.02053	0.364228	0.545251	1	1.0777	1.46695	3.86158	2.08855	4.18924
			rel. SD	0.164945	0.332031	0.288603	0.0487732	0.0256915	0.615128	0.128462	0.25579	0.503127	0.368917	0.0422486	0.133923	0.127122	0.665259	0.0240539	0.120535	0.18994	0.188983	0.205852	0.0826536	0	0.00490127	0.267591	0.408453	0.164584	0.529042	0.287232
	ZNF7		Ct-value	27.4633	26.4233	27.54	27.3933	29.1967	26.6267	27.0233	25.96	24.8533	26.9967	27.34	27.14	26.8867	26.31	28.3533	26.5333	28.0033	27.7867	27.32	30.0167	28.7533	30.3233	27.0733	27.6767	26.1433	27.01	25.4
	assay: ABI	exon4 (KRAB-B)	SD(Ct)	0.174738	0.0321455	0.301164	0.110151	0.293655	0.275379	0.0737111	0.105357	0.38371	0.0493288	0.06	0.06245	0.155349	0.1253	0.190875	0.904231	0.198578	0.228546	0.192873	0.0907377	0.374477	0.228108	0.105987	0.162583	0.189033	0.170587	0.295466
	Hs00171565_m1	exon5 (zinc finger)	rel. expression	7.23668	14.8091	6.92548	7.57338	2.19626	13.0224	9.77733	20.4505	45.0476	9.95491	7.84809	9.01548	10.7803	16.0569	3.90792	15.7983	4.98453	5.80191	8.0016	1.22838	3.01281	1	9.45308	6.23694	18.0833	9.90474	30.5065
			rel. SD	0.894294	0.328051	1.38821	0.565442	0.456347	2.60085	0.505363	1.48476	12.5745	0.343518	0.326322	0.386507	1.13337	1.38605	0.498958	10.8085	0.705073	0.87453	1.10327	0.0777413	0.800543	0.154188	0.699831	0.683427	2.43462	1.14113	5.94922
	ZNF250		Ct-value	27.4667	25.9267	26.96	27.2567	28.4367	25.1	26.32	25.4333	25.9	26.1233	28.0233	26.6567	26.7	24.57	27.59	27.2567	27.74	27.8033	27.6	30.51	29.22	30.1467	27.26	27.2433	23.8767	26.4733	23.02
	assay: ABI	exon5	SD(Ct)	0.102144	0.149778	0.06	0.134288	0.10504	0.191572	0.228692	0.527004	0.323574	0.144684	0.315331	0.166533	0.07	0.072111	0.141067	0.0929157	0.186815	0.251462	0.193132	0.452106	0.240208	0.12741	0.121655	0.508167	0.247857	0.344287	0.242487
	Hs00386072_m1	exon6 (zinc finger)	rel. expression	6.40247	18.6543	9.08627	7.41418	3.26875	33.1636	14.2669	27.2837	19.2647	16.2714	4.41651	11.2566	10.883	47.6383	5.88679	7.4035	5.31779	5.11121	5.86274	0.799915	1.91299	1	7.39331	7.79362	77.7383	12.9586	140.711
			rel. SD	0.461294	1.97343	0.377806	0.672525	0.238244	4.5505	2.16423	9.09114	4.53651	1.58307	0.990361	1.32895	0.534562	2.35745	0.580736	0.484886	0.676702	0.847365	0.798427	0.233302	0.305559	0.0903829	0.608041	2.94194	13.5912	2.90787	24.035
	ZNF16		Ct-value	30.02	28.2367	29.3067	28.97	30.1733	27.52	28	28.165	26.29	27.9533	29.5433	28.4433	28.3	27.3767	29.67	28.5833	29.0333	28.7267	28.91	30.905	30.295	30.9233	29.0933	29.7	27.01	28.945	26.33
	assay: custom	exon3	SD(Ct)	0.392301	0.380832	0.392088	0.180278	0.181475	0.08544	0.23516	0.00707107	0.243311	0.281129	0.398288	0.0208167	0.207846	0.332014	0.31241	0.405257	0.0650641	0.255408	0.268701	0.275772	0.346482	0.241937	0.0321455	0.666408	0.01	0.0353553	0.180278
		exon4 (zinc finger)	rel. expression	1.8962	6.52194	3.11142	3.85601	1.67434	10.4917	7.57823	6.70157	24.8223	7.86264	2.64172	5.52608	6.14635	11.7702	2.39669	5.14045	3.67345	4.5892	4.03331	1.01229	1.55315	1	3.522	2.4771	14.9235	3.90333	24.0318
			rel. SD	0.472571	1.64172	0.818094	0.492248	0.203419	0.617881	1.17537	0.0328462	4.36209	1.60448	0.689346	0.0799814	0.918947	2.50912	0.483766	1.31485	0.16534	0.839702	0.746888	0.192331	0.369464	0.173489	0.0780192	1.08752	0.103441	0.0956473	2.92471
	ZNF252		Ct-value	25.6333	26.4933	27.0833	26.8	28.0233	24.65	26.11	24.18	25.5567	27.57	28.2767	26.3933	25.5667	23.5133	26.4133	24.7533	26.07	26.8833	26.1	29.12	28.69	30.1433	25.0767	25.76	25.5233	25.3533	22.8767
	assay: custom	exon1/4 (KRAB-B)	SD(Ct)	0.225462	0.222336	0.102632	0.49689	0.361709	0.087178	0.0916515	0.0793725	0.38175	0.275136	0.0404145	0.166533	0.106927	0.134288	0.0602771	0.12741	0.193132	0.200333	0.0818535	0.0793725	0.115326	0.247857	0.23029	0.193132	0.0702377	0.140475	0.15308
		exon2/5 (zinc finger)	rel. expression	22.7506	12.5282	8.27351	10.4601	4.3915	44.6663	16.2381	61.8563	24.3315	5.96647	3.61273	13.3831	23.6754	98.3789	13.1491	41.6352	16.7733	9.54842	16.3466	2.01506	2.7178	1	33.4746	20.794	24.3726	27.4852	153.09
			rel. SD	3.5748	1.83827	0.59574	3.63696	1.01373	2.65322	1.0208	3.44698	5.96289	1.13852	0.100853	1.50358	1.71604	9.36558	0.551136	3.58141	2.2843	1.31361	0.917977	0.10933	0.215961	0.167428	5.36279	2.83187	1.19029	2.6547	16.7063
	ZNF10		Ct-value	31.9133	30.3633	31.6167	30.9167	32.6433	29.4733	29.9533	28.6333	26.13	31.0233	33.0167	31.2333	29.8233	28.33	32.9633	30.29	31.51	33.05	32.0033	34.5333	32.7267	33.51	30.9733	30.9367	28.84	29.5733	26.31
	assay: custom	exon2(5')	SD(Ct)	0.484183	0.352467	0.155027	0.289194	0.416813	0.120139	0.248462	0.375411	0.130767	0.0665833	0.170098	0.192959	0.607152	0.366606	0.0503322	0.121244	0.199249	0.502693	0.344867	0.334863	0.261598	0.439204	0.202073	0.480555	0.101489	0.111505	0.08544
		exon3 (KRAB-A)	rel. expression	3.03955	8.76199	3.61948	5.93806	1.82066	15.9646	11.5293	29.1428	162.094	5.44331	1.37249	4.73016	13.3001	35.9241	1.41819	9.06464	3.90738	1.39262	2.81166	0.485694	1.6889	1	5.66777	5.98988	24.7472	14.8903	142.863
			rel. SD	0.91091	2.03779	0.398846	1.23789	0.541965	1.33286	1.87904	7.24504	14.3122	0.247872	0.160983	0.61253	6.01317	8.69736	0.049638	0.77932	0.559218	0.515316	0.68884	0.104341	0.310088	0.290412	0.778545	1.94163	1.75708	1.12784	8.50023
	ZNF20		Ct-value	27.5167	25.96	27.77	27.0933	28.5233	26.3833	27.0933	26.4467	24.5233	27.3033	29.21	27.32	26.69	25.54	28.5533	27.1533	28.8267	27.2133	27.25	31.9033	29.665	30.8533	30.26	28.93	27.6	27.0967	24.3233
	assay: custom	exon4(zinc finger)	SD(Ct)	0.110151	0.30348	0.257099	0.051316	0.231805	0.123423	0.155671	0.085049	0.187705	0.188768	0.138564	0.389358	0.226274	0.405956	0.289194	0.080829	0.287112	0.241937	0.0519615	0.306649	0.0919239	0.292632	0.0556776	0.132288	0.31749	0.323316	0.061101
		3'UTR	rel. expression	9.99064	29.7836	8.45157	13.3769	5.00482	21.9257	13.4236	20.9579	79.8376	11.6251	3.09281	11.7181	17.7932	40.2589	4.92366	12.8402	4.07604	12.4228	12.0006	0.484167	2.25147	1.00003	1.4898	3.75419	9.55846	13.555	91.2611
			rel. SD	0.778221	6.58887	1.43792	0.472652	0.78796	1.84376	1.45862	1.25292	9.9721	1.48527	0.304798	3.322	2.77933	10.7715	0.935501	0.730633	0.835079	2.15521	0.436622	0.108226	0.143359	0.190189	0.0577733	0.351435	1.97769	2.82001	3.83864
	ZNF23		Ct-value	27.2633	28.825	28.9233	29.1033	30.49	27.6833	27.95	27.245	26.1767	29.13	31.535	28.4633	28.09	26.8367	30.1633	28.1167	29.2867	29.7367	28.9467	33.31	30.2767	33.21	28.69	28.2867	27.2733	27.26	22.9933
	assay: custom	exon6(zinc finger)	SD(Ct)	0.213854	0.318198	0.249466	0.090185	0.190788	0.191398	0.220681	0.00707107	0.250267	0.0424264	0.0777817	0.123423	0.132288	0.201329	0.126623	0.232881	0.241316	0.257164	0.253837	0.381838	0.0351188	0.0282843	0.09	0.125033	0.119304	0.0141421	0.126623
			rel. expression	62.1111	21.1463	19.7158	17.2487	6.62559	46.368	38.6171	62.4604	132.303	16.9143	3.19521	26.9088	34.8712	83.4281	8.28374	34.441	15.3152	11.2198	19.396	0.94933	7.63951	1	22.9709	30.4158	61.3867	61.8155	1192.92
			rel. SD	8.78684	4.62655	3.53715	1.08142	0.840866	6.22041	5.94979	0.306136	23.0208	0.497341	0.172184	2.2628	3.26434	11.4559	0.741383	5.77352	2.62919	1.89935	3.27534	0.248366	0.18627	0.0196039	1.4323	2.57133	5.15864	0.605942	106.765
	ZNF25		Ct-value	26.2333	26.9733	26.6733	27.2833	27.69	26.6867	25.2867	24.73	25.1467	26.63	29.9133	26.3367	25.9567	24.45	28.4967	25.75	27.85	28.125	26.885	31.88	30.0467	28.515	23.7767	23.8867	24.3067	24.2933	20.79
	assay: ABI	exon4 (KRAB-B)	SD(Ct)	0.212211	0.230723	0.303535	0.170098	0.174356	0.464794	0.347755	0.175784	0.064291	0.19	0.325935	0.133167	0.211975	0.261534	0.0057735	0.181934	0.346554	0.00707107	0.417193	0.430349	0.264071	0.0636396	0.232451	0.265769	0.0472582	0.145717	0.274044
	Hs00376641_m1	exon5	rel. expression	4.89608	2.93544	3.6346	2.35815	1.77949	3.68109	9.54265	13.8449	10.3286	3.71345	0.385859	4.5371	5.93033	16.9069	1.0123	6.83111	1.61402	1.30976	3.15853	0.0998901	0.34965	1	26.9044	25.0107	18.4832	18.7105	213.943
			rel. SD	0.746089	0.486794	0.740081	0.278506	0.22157	1.27131	2.15177	1.63168	0.454854	0.499595	0.0904383	0.425069	0.883457	2.8998	0.00405579	0.890224	0.35786	0.00641951	0.90085	0.0291718	0.0653875	0.0440973	4.15133	4.82158	0.600763	1.83649	38.6123
	ZNF101		Ct-value	26.1267	24.0567	25.7233	27.3633	28.88	27.1667	27.5467	27.065	25.095	27.635	28.7967	26.39	27.71	25.6933	28.55	26.86	28.7567	27.17	27.0367	31.475	28.89	30.4333	30.11	28.6767	27.28	27.3133	24.74
	assay: custom	exon4 (zinc finger)	SD(Ct)	0.0602771	0.0723418	0.118462	0.133167	0.173494	0.180093	0.0907377	0.0636396	0.162635	0.106066	0.430155	0.127671	0.193132	0.440151	0.278388	0.193132	0.16773	0.07	0.156312	0.318198	0.270555	0.29023	0.246374	0.197315	0.04	0.0568624	0.134536
			rel. expression	19.5094	81.9378	25.8444	8.2973	2.90549	9.53288	7.29618	10.1797	39.9883	6.86317	3.15555	16.2879	6.54614	27.1487	3.67942	11.7976	3.16369	9.46793	10.4175	0.484444	2.90527	0.998329	1.24493	3.35071	8.76829	8.57029	51.1321
			rel. SD	0.81215	4.04881	2.07	0.752566	0.341871	1.22724	0.451299	0.448899	4.49834	0.504122	0.936797	1.461	0.891497	8.13274	0.688924	1.54431	0.354916	0.453371	1.14029	0.10599	0.536884	0.193543	0.215027	0.474004	0.243085	0.340387	4.85226
	ZNF136		Ct-value	26.285	26.17	26.6733	28.24	27.4167	26.1333	26.555	24.62	25.065	27.3267	28.2233	27.2467	26.6967	24.3067	27.7967	25.81	27.7533	29.48	28.135	30.9733	29.3967	30.24	27.08	26.73	25.7	26.0067	23.4167
	assay: ABI	exon1 (5')	SD(Ct)	0.00707107	0.0848528	0.345591	0.0707107	0.15308	0.328684	0.176777	0.296985	0.0919239	0.270986	0.148436	0.126623	0.104083	0.215019	0.499433	0.155563	0.315013	0.296985	0.148492	0.40501	0.621718	1.52735	0.183848	0.19799	0.244336	0.332466	0.270617
	Hs00358493_m1	exon2 (KRAB-A)	rel. expression	11.9894	12.9954	9.33465	3.09417	5.49202	13.5543	9.98037	38.4234	27.9572	5.8921	3.13942	6.1717	9.02887	47.5992	4.36999	16.7127	4.40201	1.32309	3.33457	0.47701	1.46743	1	6.93807	8.84871	18.1621	14.7951	88.6001
			rel. SD	0.0587635	0.763892	2.19372	0.151593	0.566989	3.15314	1.21987	7.85423	1.78014	1.08682	0.328285	0.529721	0.660993	7.25495	1.43366	1.79862	0.953868	0.270457	0.342613	0.127752	0.545057	0.897054	0.881757	1.21057	3.20034	3.30693	17.0479
	ZNF224		Ct-value	25.2	24.5367	26.0567	26.32	27.58	25.79	25.705	24.5567	25.42	26.3267	26.91	25.8033	25.7667	24.4433	27.53	25.3867	27.3033	26.9767	26.4067	28.5467	28.0133	27.95	27.6133	26.3967	25.0267	25.5	23.3033
	assay: ABI	exon2 (5')	SD(Ct)	0.174356	0.0550757	0.385919	0.02	0.230651	0.1249	0.00707107	0.161658	0.0608276	0.155027	0.156205	0.12897	0.181751	0.130512	0.0424264	0.133167	0.0665833	0.306649	0.299388	0.302379	0.090185	0.286182	0.279702	0.187172	0.118462	0.150997	0.0503322
	Hs00273760_m1	exon3 (5')	rel. expression	6.66846	10.5138	3.74873	3.0531	1.28568	4.41907	4.67573	10.4071	5.70028	3.05055	2.03627	4.37941	4.50337	11.2415	1.31996	5.84637	1.54528	1.96656	2.91478	0.661516	0.945228	0.999828	1.26078	2.91081	7.49958	5.40919	24.7171
			rel. SD	0.830308	0.397018	0.935059	0.042324	0.20698	0.375036	0.022917	1.14857	0.237433	0.327894	0.226778	0.397884	0.551027	1.00894	0.0388115	0.524922	0.0703674	0.430113	0.567274	0.130684	0.0592617	0.20808	0.231872	0.364205	0.629555	0.559584	0.86512
	ZNF228		Ct-value	30.2633	29.3633	29.9933	29.3267	31.05	28.34	27.91	26.5133	26.8367	28.9533	30.14	28.8633	28.13	26.39	30.2033	27.9833	29.82	30.2667	29.49	32.87	31.7233	32.6367	29.41	28.4667	26.3867	27.45	23.75
	assay: ABI	exon4 (KRAB-B)	SD(Ct)	0.104083	0.120968	0.123423	0.130128	0.104403	0.156205	0.141067	0.12741	0.232451	0.110604	0.31	0.273008	0.07	0.141774	0.285715	0.236925	0.19	0.191398	0.21166	0.334515	0.240069	0.577264	0.117898	0.185023	0.0493288	0.112694	0.0519615
	Hs00203556_m1	exon5 (zinc finger)	rel. expression	4.93539	9.21524	5.95527	9.45616	2.8611	18.7623	25.2565	66.4581	53.4268	12.2397	5.44956	13.1633	21.6327	72.4408	5.20118	24.1513	6.73814	4.94417	8.48314	0.824011	1.80695	1.00002	8.92096	17.211	72.4001	34.7011	450.271
			rel. SD	0.350264	0.756733	0.500787	0.849118	0.21101	2.08955	2.44147	5.71664	8.24373	0.931257	1.16427	2.60333	1.03588	7.26973	0.970781	4.13296	0.885481	0.645585	1.28441	0.200189	0.285284	0.366429	0.717741	2.20654	2.49834	2.64746	16.3824
	ZNF248		Ct-value	25.0067	24.14	24.9233	23.9667	25.8967	23.6667	23.27	22.2467	22.3733	23.6767	25.8733	24.0433	23.36	22.635	25.2133	23.7	26.03	24.0933	24.27	27.9433	26.74	27.12	24.76	23.9267	22.5967	23.1633	20.2367
	assay: custom	exon4 (KRAB-B)	SD(Ct)	0.165025	0.296985	0.193477	0.257747	0.135769	0.0602771	0.226053	0.0378594	0.061101	0.22053	0.211266	0.102632	0.225167	0.0212132	0.145029	0.145258	0.06245	0.0351188	0.205183	0.26839	0.121655	0.103923	0.165227	0.222336	0.176163	0.0737111	0.0416333
		exon5(zinc finger)	rel. expression	4.33818	7.95958	4.60432	8.97758	2.3376	10.9407	14.5161	29.2654	26.8154	10.942	2.38619	8.43614	13.6338	22.3552	3.75543	10.7209	2.12632	8.13653	7.24578	0.570859	1.30218	0.999994	5.14719	9.20572	23.0721	15.5129	117.882
			rel. SD	0.496274	1.62704	0.639287	1.63176	0.217866	0.455447	2.36364	0.762539	1.12791	1.62154	0.362506	0.607451	2.11047	0.328697	0.376392	1.08362	0.0911583	0.197709	1.0226	0.110217	0.112263	0.073466	0.591554	1.47547	2.88162	0.801817	3.42257
	ZNF439		Ct-value	26.29	25.2367	26.9767	26.89	29.1567	26.78	26.69	25.7533	24.6333	27.4933	29.06	27.6767	27.2967	25.5467	28.25	26.6367	27.8733	26.47	26.4033	34.2733	30.265	32.3233	30.3333	28.34	25.8067	26.37	23.01
	assay: custom	exon1(KRAB-A)	SD(Ct)	0.226274	0.10116	0.143643	0.216333	0.259294	0.276225	0.19799	0.225906	0.133167	0.33546	0.0989949	0.312143	0.0737111	0.153731	0.251595	0.0208167	0.305996	0.0282843	0.225019	0.277549	0.445477	0.245425	0.130512	0.438406	0.335609	0.268514	0.113137
		5'UTR	rel. expression	65.2272	134.763	40.4079	43.098	8.98715	46.7093	49.3621	94.8048	204.969	28.6402	9.51528	25.172	32.2925	108.944	16.8264	50.9843	21.9727	57.2295	60.4043	0.259301	4.22124	0.99943	3.94246	16.0178	92.2832	62.0533	630.68
			rel. SD	10.1886	9.63047	3.91737	6.62604	1.68287	8.52649	6.75307	14.6225	18.5907	6.17025	0.652408	5.21102	1.62939	11.9277	2.77616	0.733343	4.90573	1.12192	9.01058	0.0485653	1.28311	0.170847	0.349091	4.79392	21.5749	11.7813	49.4077
	TRIM28		Ct-value	21.975	20.3333	22.2167	22.35	23.02	21.23	21.4433	21.2933	19.0267	21.34	21.06	22.2667	21.8833	20.81	22.54	21.58	22.8733	21.46	21.6433	23.9367	22.3433	22.9	22.2	23.02	20.3233	22.06	19.8667
	assay: ABI	exon3	SD(Ct)	0.106066	0.107858	0.301054	0.16	0.043589	0.396611	0.105987	0.155027	0.0750555	0.052915	0.141067	0.260064	0.40612	0.101489	0.337787	0.105357	0.365559	0.174356	0.245832	0.185562	0.0802081	0.0793725	0.13	0.01	0.180093	0.272213	0.102144
	Hs00232212_m1	exon4	rel. expression	1.89935	5.92965	1.62829	1.46863	0.919546	3.25672	2.74695	3.05394	14.6538	2.94692	3.58801	1.56639	2.07217	4.26029	1.30462	2.49859	1.03936	2.724	2.41002	0.489639	1.47091	1	1.6272	0.919283	5.9907	1.80983	8.19265
			rel. SD	0.139513	0.451634	0.352244	0.162626	0.0275507	0.839983	0.203363	0.318612	0.773451	0.109027	0.353959	0.280255	0.531983	0.302486	0.282525	0.181404	0.258159	0.339173	0.404277	0.0623089	0.082026	0.0542566	0.142652	0.00637195	0.748936	0.346742	0.590275
	GAPDH		Ct-value	18.9867	19.06	21.0267	19.88	21.61	18.1667	19.3267	20.4267	19.64	20.2533	20.4767	20.7967	20.2067	19.4933	20.0433	20.79	23.1467	18.8533	18.8133	21.1767	19.54	19.1333	16.8233	19.9633	18.54	18.7867	18.4667
	assay: ABI	exon3	SD(Ct)	0.215716	0.213776	0.263502	0.347707	0.314802	0.080829	0.291433	0.240069	0.317648	0.145717	0.0907377	0.247857	0.0550757	0.0907377	0.011547	0.20664	0.155027	0.195533	0.326241	0.200083	0.193132	0.355012	0.110604	0.160728	0.144222	0.155671	0.274287
	4310884E		rel. expression	1.09264	1.03831	0.266538	0.595636	0.178702	1.91626	0.868697	0.403277	0.700903	0.452174	0.386546	0.312199	0.465708	0.764204	0.521293	0.312761	0.0608903	1.19649	1.24318	0.239155	0.743389	1	4.86672	0.55333	1.48281	1.25038	1.57305
			rel. SD	0.169175	0.158304	0.0466975	0.151622	0.0370865	0.105571	0.181934	0.0650056	0.159162	0.0443822	0.0244637	0.0509913	0.0175859	0.0477141	0.00418191	0.0433965	0.0065449	0.157611	0.269212	0.0329742	0.10124	0.255116	0.370283	0.0632841	0.150853	0.133569	0.282726
	TBP		Ct-value	30.24	29.3167	30.7733	30.9467	31.48	29.7067	30.57	30.3867	26.14	30.7333	33.58	29.29	30.3767	28.8633	31.9733	33.8333	31.7533	33.7867	34.0867	32.91	31.31	31.9933	31.2033	30.16	28.2333	31.1333	27.5533
	assay: ABI	exon6	SD(Ct)	0.212132	0.410406	0.503422	0.44411	0.363868	0.425715	0.504083	0.176163	0.02	0.3073	0.243311	0.295127	0.332014	0.170392	0.240278	0.155027	0.861936	1.16732	0.37899	0.474447	0.642106	0.864311	0.706706	0.18735	0.260064	0.405504	0.211266
	4310891E		rel. expression	3.05239	5.8291	2.18004	1.92147	1.31407	4.52897	2.51091	2.75637	52.0653	2.18896	0.302577	5.94404	2.80838	7.9193	0.92151	0.252502	1.19684	0.32892	0.216012	0.495344	1.53957	1.00001	1.68659	3.2268	12.3329	1.67745	19.6875
			rel. SD	0.44721	2.25524	0.701303	0.612663	0.35137	1.41809	0.817637	0.344261	0.721761	0.453433	0.0484116	1.13849	0.598676	0.901572	0.151895	0.0270471	0.705595	0.287421	0.0579935	0.173084	0.632925	0.48613	0.823745	0.406347	2.22176	0.461359	2.914
	USP38		Ct-value Ct	26.2867	26.9833	27.1567	28.7067	28.9467	26.8433	27.4333	26.2367	26.2533	28.22	28.51	27.3333	27.3833	25.32	28.6633	26.7033	27.9767	27.4367	26.72	30.72	28.3133	31.4033	25.1	27.29	27.55	26.4833	24.5467
	assay: ABI	exon9	SD(Ct)	0.141539	0.185831	0.106927	0.181475	0.153731	0.200333	0.190875	0.080829	0.0873689	0.200749	0.0264575	0.242143	0.200333	0.338674	0.306649	0.254231	0.376873	0.238607	0.08544	0.122882	0.221435	0.140475	0.200749	0.08544	0.0781025	0.133167	0.196299
	Hs00261419_m1	exon10	rel. expression	34.6953	21.4606	18.9588	6.4965	5.49338	23.6623	15.7108	35.8431	35.4377	9.11366	7.40736	16.8957	16.2743	59.3434	6.76445	26.1746	9.3964	15.7312	25.6429	1.60474	8.55684	1	79.2331	17.2735	14.4219	30.2661	120.994
			rel. SD	3.30296	2.85365	1.42028	0.804497	0.601439	3.16849	2.00594	1.97468	2.12084	1.25208	0.135231	2.7	2.17919	4.64898	1.51206	4.47248	1.42222	2.68013	1.52573	0.139483	1.36132	0.0965867	10.8855	1.02776	0.768414	2.86207	20.0701
	Senp6		Ct-value	28.5381	29.5827	29.8912	31.0908	31.1646	29.6517	28.5962	28.2111	27.9671	29.4928	31.7137	28.5	29.7234	27.6291	31.6925	28.5264	30.0611	30.4803	29.4385	33.6251	31.7287	32.9632	29.0146	28.6008	27.7761	27.8776	24.0195
	assay: ABI	exon10	SD(Ct)	0.0995307	0.0524091	0.12414	0.0633183	0.106594	0.336448	0.568055	0.131994	0.0456129	0.262572	0.392543	0.375874	0.275632	0.0573405	0.0270051	0.319744	0.37856	0.195502	0.590982	0.531758	0.429434	0.460353	0.527552	0.302081	0.438347	0.0293484	0.0589334
	Hs00210213_m1	exon11	rel. expression	20.9815	10.1597	8.22061	3.57254	3.39836	9.86014	16.0311	26.3518	31.5236	10.9242	2.3777	18.5262	9.32393	39.3541	2.35402	21.4716	7.45728	5.48473	8.87189	0.646179	2.36344	1	15.7806	20.3621	29.8108	33.1148	490.676
			rel. SD	1.47221	0.371407	0.72143	0.156366	0.250283	2.34707	0.176809	2.46243	1.01697	1.88851	0.667594	0.696988	1.77493	1.5594	0.0956622	4.83991	1.94454	0.748988	0.442893	0.253194	0.708135	0.313785	6.20876	4.47559	0.368527	0.671663	11.4028
	Raf1		Ct-value	29.8386	29.6152	30.6736	30.7229	32.7506	28.8447	29.9139	29.0273	28.9692	30.278	35.0088	30.5195	30.4277	29.6733	31.1921	30.1355	31.195	30.2364	30.1178	32.2192	30.9651	32.3843	29.3546	31.2971	29.9868	30.1017	27.96
	assay: ABI	exon7	SD(Ct)	0.0369828	0.037483	0.104719	0.387912	0.285246	0.237804	0.0520382	0.157417	0.0218612	0.160282	8.65301	0.232673	0.121554	0.277202	0.536312	0.592086	0.207229	0.364726	0.120785	0.251319	0.462911	0.53726	0.348037	0.295043	0.0707995	0.0349575	0.21154
	Hs00234119_m1	exon8	rel. expression	5.64332	6.58856	3.16832	3.1334	0.759793	11.341	5.35733	9.94012	10.3675	4.17765	5.00625	3.5509	3.75922	6.40775	2.26509	4.84395	2.21885	4.37041	4.66032	1.09476	2.66868	1	8.0467	2.08265	5.09533	4.70222	22.5015
			rel. SD	0.145683	0.17123	0.23218	0.877929	0.157489	1.92778	0.195106	1.09573	0.167186	0.463504	0.380143	0.596437	0.309255	1.28567	0.589506	1.83566	0.324717	1.02913	0.398416	0.199211	0.774351	0.364025	1.96623	0.444382	0.253099	0.113379	1.51848
	Sox7		Ct-value	36.061	32.836	32.6745	31.9509	31.6313	31.8795	31.9539	31.3275	32.8027	31.4483	30.5508	30.828	32.4395	31.554	34.5096	33.0937	35.7085	33.8171	33.1713	35.293	33.9581	32.7734	32.0022	33.0988	33.2162	32.2033	32.1795
	assay: ABI	exon2	SD(Ct)	0.172773	0.0735342	0.0755567	0.148196	0.107318	0.0106518	0.0796729	0.0563646	0.0807242	0.255145	0.0559069	0.0946027	0.100425	0.110036	0.208754	0.107733	0.175305	0.0757345	0.138181	0.345958	0.212077	0.00154856	0.0708307	0.138395	0.073132	0.229654	0.104413
	Hs00846731_s1		rel. expression	0.102902	0.95837	1.07193	1.77475	2.21121	1.85833	1.76668	2.72583	0.967601	2.53107	4.66984	3.8571	1.26251	2.33312	0.301207	0.802437	0.131386	0.485535	0.761362	0.177709	0.443163	1	1.7081	0.800586	0.736341	1.49687	1.53546
			rel. SD	0.0122933	0.0485175	0.0554316	0.183625	0.163387	0.0137467	0.096379	0.107501	0.068996	0.427107	0.17902	0.248698	0.0879022	0.177044	0.0307896	0.0598872	0.0154027	0.0251161	0.0747747	0.0415178	0.067115	0.00107338	0.0830213	0.0786149	0.0378354	0.227965	0.14663
	BLZF1		Ct-value	28.8066	28.9437	29.9068	29.7944	31.7693	28.7327	28.4091	27.7835	26.8094	29.8909	30.5718	29.9613	29.1283	27.2959	30.7046	28.0179	30.2352	30.2067	29.9056	32.5097	31.4617	33.285	29.5757	29.0263	29.2864	28.3174	25.9875
	assay: ABI	exon2	SD(Ct)	0.0837773	0.0370872	0.057543	0.0650963	0.0887924	0.0347971	0.0312363	0.0342787	0.065002	0.100836	0.134279	0.00659359	0.0730108	0.0111819	0.132047	0.0267798	0.0829999	0.0822717	0.127138	0.0772555	0.159712	0.328616	0.0404014	0.0838793	0.0663488	0.027488	0.0477207
	Hs00388703_m1	exon3	rel. expression	22.0299	20.0151	10.27	11.1031	2.82627	23.1668	28.9894	44.7281	87.4946	10.3951	6.4919	9.88387	17.6212	62.7034	5.9191	38.0171	8.18382	8.34672	10.2997	1.69125	3.50783	1	12.9154	18.9174	15.7905	30.8919	157.929
			rel. SD	1.25743	0.510654	0.414187	0.495031	0.176868	0.555869	0.63084	1.05546	5.46552	0.73304	0.595306	0.0451623	0.892971	0.484937	0.520224	0.703276	0.46963	0.473344	0.928991	0.0918113	0.388503	0.22583	0.363246	1.08296	0.732727	0.585539	3.57049
	FGF18		Ct-value	36.5559	34.0361	34.6121	32.3477	33.069	33.2085	31.8068	32.9636	30.4233	33.1819	34.1365	34.233	34.0099	32.1591	35.8686	33.5007	33.5056	34.9328	33.5525	40.363	37.2551	29.4437	32.6726	33.1682	32.5965	32.4923	31.5046
	assay: custom	exon4	SD(Ct)	0.248233	0.224673	0.176528	0.302849	0.0463025	0.216375	0.17951	0.0831829	0.0144561	0.247915	0.0931821	0.389151	0.0991723	0.0701876	0.923286	0.423625	0.0952771	0.242756	0.137986	2.47872	0.261611	0.0403532	0.0661147	0.109658	0.106855	0.23996	0.250365
		exon5	rel. expression	0.00729609	0.0417901	0.0279433	0.135622	0.0810483	0.0740983	0.195312	0.0872565	0.509925	0.0756534	0.0387114	0.0370736	0.0422707	0.152354	0.0133785	0.0618904	0.0599493	0.0224656	0.0581239	0.000946538	0.00450053	1	0.106718	0.0757851	0.112626	0.121956	0.264083
			rel. SD	0.00120237	0.00675285	0.00351494	0.0299541	0.00258853	0.0109025	0.023445	0.00511097	0.00127239	0.0128245	0.00248813	0.0104601	0.00290944	0.00742045	0.00775492	0.0191795	0.00388924	0.00360717	0.00554237	0.00112194	0.000831773	0.027967	0.00495351	0.00579004	0.00851074	0.0203613	0.0187025
	ITGB1BP2		Ct-value	33.7702	31.4595	34.7281	33.2101	36.055	33.3033	30.0409	31.1175	31.4162	29.4934	34.5048	34.8162	32.8619	32.8831	34.8778	30.9775	36.6305	32.0863	31.8623	37.0855	34.6003	30.4899	28.4729	35.1755	33.953	33.9094	30.9055
	assay: custom	exon9	SD(Ct)	0.211422	0.0740485	0.32971	0.0533285	0.314227	0.0870046	0.148436	0.137255	0.118431	0.146231	0.143485	0.115218	0.10588	0.0280297	0.345581	0.0605541	0.440121	0.0681106	0.108138	0.427205	0.228825	0.00967463	0.0477809	0.0637168	0.157802	0.245115	0.107893
		exon10	rel. expression	0.103688	0.511108	0.0539167	0.151827	0.021468	0.142438	1.36985	0.649215	0.541032	2.00199	0.0620684	0.0499567	0.193529	0.19039	0.0483769	0.713655	0.0146066	0.330962	0.386969	0.010646	0.0583703	1	4.04886	0.038885	0.0910381	0.0943593	0.766195
			rel. SD	0.0157389	0.0262206	0.0122821	0.0056523	0.00485925	0.00857695	0.137637	0.0606914	0.0529574	0.201402	0.00633532	0.00398296	0.0142174	0.00370236	0.00904546	0.0302576	0.00423963	0.015809	0.0285193	0.00313844	0.00888211	0.0067059	0.134745	0.00169903	0.00988965	0.0158501	0.0721568
	IL8		Ct-value	25.0429	29.5428	30.0253	25.3632	30.9829	29.0651	27.9387	30.0527	32.7061	29.7699	33.0738	30.1587	30.0107	29.8317	32.4777	28.147	32.0826	32.9501	31.8779	36.6537	29.3462	35.2992	31.355	33.679	31.7671	28.9016	27.6907
	assay: ABI	exon1	SD(Ct)	0.0329516	0.0923552	0.0441985	0.0698927	0.0255711	0.0650669	0.0314954	0.0820751	0.20709	0.042753	0.175702	0.066186	0.0452621	0.0461073	0.0186535	0.0957387	0.0554324	0.244198	0.147527	0.255857	0.0847066	0.396015	0.0569219	0.0658608	0.0659092	0.0610592	0.0921341
	Hs00174103_m1	exon2	rel. expression	1200.58	53.126	37.9834	962.182	19.5547	73.9307	161.316	37.298	5.5601	45.3394	4.61206	34.6426	38.3711	43.4407	6.96184	139.805	9.12779	5.04728	10.551	0.387753	60.8702	1	15.115	3.01931	11.3614	82.7933	195.784
			rel. SD	27.249	3.43869	1.1534	46.9279	0.347172	3.29114	3.50148	2.14464	0.668179	1.33646	0.542396	1.6002	1.21382	1.37674	0.722072	9.13471	0.347927	0.823321	1.07252	0.0659839	3.52025	0.271101	0.597442	0.139596	0.512326	3.54273	14.6891
	KDM6A		Ct-value	31.7801	30.7032	32.0321	31.5734	35.3386	31.808	32.166	31.4724	30.8577	32.1654	31.4867	31.687	31.6278	30.3493	33.2845	32.5236	35.2509	32.4318	31.0282	34.5171	32.9873	35.1859	32.8565	34.3346	31.5673	31.5756	28.9377
	assay: custom	exon6	SD(Ct)	0.401275	0.188235	0.222376	0.219059	0.250811	0.23944	0.218625	0.0100848	0.378538	0.283172	0.113201	0.405059	0.16351	0.235107	0.242803	0.152646	0.21025	0.451306	0.414093	0.473964	0.524969	0.827909	0.416685	0.299954	0.192728	0.191073	0.0953069
		exon7	rel. expression	10.0469	20.7537	8.27882	11.3738	0.838611	9.68093	7.54529	12.1078	16.2036	7.58968	12.0129	10.7134	10.9189	26.6047	3.47117	5.86453	0.888591	6.44032	16.9477	1.52007	4.43535	1	4.77306	1.69003	11.4036	11.3368	72.2599
		exon8	rel. SD	2.93141	2.73579	1.24459	1.64565	0.143492	1.53339	1.17857	0.0846352	2.30615	1.55822	0.924556	3.0232	1.27513	4.29122	0.476164	0.610155	0.129677	2.11059	5.09218	0.485339	1.69886	0.54431	1.42993	0.366212	1.47428	1.46503	4.47522
	FOXP3		Ct-value	27.5267	22.6667	25.8967	27.7933	27.7667	28.5933	25.84	26.8767	25.3367	28.4467	28.4733	27.0033	29.1033	26.3733	27.7033	26.7533	31.79	28.0467	28.7733	28.2467	27.47	28.88	31.37	27.6333	26.67	27.3567	26.8433
	assay: ABI	exon9	SD(Ct)	0.545558	0.33828	0.420278	0.306649	0.395517	0.460688	0.590931	0.945216	0.277909	0.998115	0.507674	0.340049	0.660328	0.61825	0.141421	0.376873	1.12867	0.0665833	0.465224	0.172143	0.13	0.254558	0.784793	0.456107	0.377492	0.799521	0.495412
	Hs00203958	exon10	rel. expression	2.66248	74.929	8.06268	2.13847	2.19868	1.2507	8.65024	4.63361	11.7077	1.55127	1.36756	3.71177	0.912327	5.96673	2.52496	4.43091	0.164527	1.76926	1.10597	1.5466	2.64393	0.999989	0.195093	2.43465	4.6945	3.18178	4.23896
			rel. SD	1.41704	22.3077	2.98841	0.590835	0.761654	0.512659	5.06927	4.43047	2.90837	1.2828	0.596195	1.18227	0.576661	3.06049	2.14086	1.52222	0.188642	0.112131	0.481442	0.257455	0.322756	0.238045	0.145124	1.0497	1.6099	2.59346	2.04963
	Legend
	Interrogated exons	exons spanned by the qPCR amplicon (based on our 8q24.3 ZNF gene models or the models at suppliers website)
	Ct-value	threshold cycle value of quantitative PCR reaction (average of three replicates)
	SD(Ct)	standard deviation of Ct-value replicates
	rel. expression	relative expression change with respect to heart (=1)
	rel. SD	standard deviation of relative expression changes of replicates
	assay	qPCR assay used
	ABI	Applied Biosystems
	custom	assay developed by the authors (see below for primers/probes)
	qPCR reagents (custom assays)
	Gene	Probe		Forward primer		Reverse primer
	ZNF16	agctggaagccatctgccctcactatc		tggatctgcagcctgtggta		gtcttcagtcctggtgtcacaatc
	ZNF252	acagccttctctcttgtgcctccagct		gacccctcacatcctgagaact		atgtcctgctttggaatcatttc
	ZNF517	actcccgatgcctggacctcagga		acagagggaccctggaatgg		tccttgtgaagtacacagccacat
	ZNF10	aaatacatccttgaaggtcaccagtgtccg		tgctaagtcactaactgcctggtc		ctcctccctggtgaagtcca
	ZNF20	agggagagaggtgtgtggctacccg		agtcacatattagaggccccaca		atcaggaaaatgggctggaa
	ZNF23	tggaacagtgaaagatgagacaagcccc		gaaggagaagagcaacaccattg		ttgaactttgactaaaaaaacactcctc
	ZNF101	aaagcctccatttcccccagtagtggtg		ccccgtaaacagaaacaacatg		tggtgttactgtgcgccgt
	ZNF248	cccaagccagtgccacccaga,		gagccctggatattagaaaaaggat		cacgtcatcaactttccatttcc
	ZNF439	tcctgagaacttcttgggaatagagtctaggcc		aaatgtttggagtccacggc		gggtgagagtgacagcattgg
	FGF18	ttcatgcacaggtagaattccgtctcct		tcggtagtcaagtccggatc		accttctcgatgaacacacactc
	ITGB1BP2	aaggccagtcaaactgagcttcatgtc		gattccacttcctgcgtttaa		acacacggttaccatcaaagac
	KDM6A	ctgtaatccctgcactttgtccaatgct		gggcttatgttcaaagtgaaca		gggcaatgtgaaattgaattt
	Tissue	Patient material (supplier of total RNA: Clontech)
	1 Bone marrow	10 x M/F (age 35-56) caucasian
	2 Thymus	9 x M/F (age 15-25) caucasian
	3 Spleen	14 x M/F (age 30-66) caucasian
	4 Trachea	? M/F (age 18-54) caucasian
	5 Lung	1 x M (age 27) asian
	6 Kidney	6 x M/F (age 28-52) caucasian
	7 Bladder	20 x M/F (age 17-60) caucasian
	8 Prostate	32 x M (age 21-50) caucasian
	9 Testis	45 x M (age 19-64) caucasian
	10 Uterus	11 x F (age 15-55) caucasian
	11 Placenta	17 x F (19-33) caucasian
	12 Mammary gland	2 x F (age 26,27) caucasian
	13 Adrenal gland	62 x M/F (age 15-61) caucasian
	14 Thyroid	65 x M/F (age 18-61) caucasian
	15 Salivary gland	24 x M/F (age 15-60) caucasian
	16 Stomach	1 x M (age ?) caucasian
	17 Pancreas	2 x M (age 50, 55) caucasian
	18 Colon	3 x M/F (20, 35, 55) caucasian
	19 Small intestine	5 x M/F (age 20-61) caucasian
	20 Liver	1 x M (age 27) asian
	21 Fetal liver	63 x M/F (fetus age 22-40 weeks) caucasian
	22 Heart	1 x M (age 25) asian
	23 Skeletal muscle	2 x M/F (age 43, 46) caucasian
	24 Brain	1 x M (age 28) asian
	25 Cerebellum	24 x M/F (age 16-70) caucasian
	26 Spinal chord	49 x M/F (age 15-66) caucasian
	27 Fetal brain	24 x M/F (fetus age 16-32 weeks) caucasian
		M = male
		F = female
